# Supplementary material for: Introduction of a Post-Anaesthesia Care Unit in a Teaching Hospital Is Associated with a Reduced Length of Hospital Stay in Noncardiac Surgery: A Single-Centre Interrupted Time Series Analysis
Source: J Clin Med. 2024 Jan 17;13(2):534. doi: 10.3390/jcm13020534 (PMC10816897; doi:10.3390/jcm13020534)
Supplement: Supplementary file 1 [file jcm-13-00534-s001.zip]

Archive with 1 entries (1 files):
- jcm-2805551-supplementary.pdf
